# Supplementary material for: Deficits in Face Recognition and Consequent Quality-of-Life Factors in Individuals with Cerebral Visual Impairment
Source: Vision (Basel). 2023 Jan 25;7(1):9. doi: 10.3390/vision7010009 (PMC9944076; doi:10.3390/vision7010009)
Supplement: Supplementary file 1 [file vision-07-00009-s001.zip]

Archive with 1 entries (1 files):
- vision-2135321-supplementary.pdf
